# Supplementary material for: Western Hognose Snakes (Heterodon nasicus) Prefer Environmental Enrichment
Source: Animals (Basel). 2022 Nov 29;12(23):3347. doi: 10.3390/ani12233347 (PMC9739432; doi:10.3390/ani12233347)
Supplement: Supplementary file 1 [file animals-12-03347-s001.zip]

Archive with 1 entries (1 files):
- animals-2024780-supplementary.pdf
